# Supplementary material for: Identification of a pituitary ERα-activated enhancer triggering the expression of Nr5a1, the earliest gonadotrope lineage-specific transcription factor
Source: Epigenetics Chromatin. 2019 Aug 7;12:48. doi: 10.1186/s13072-019-0291-8 (PMC6685283; doi:10.1186/s13072-019-0291-8)
Supplement: Supplementary file 7 — Additional file 7. Primers used in this study. [file 13072_2019_291_MOESM7_ESM.xlsx]

## Sheet: Feuille1
Supplemental table 1
Primers for amplification and cloning in pGL3
FLEnhancer F	ATGATGAAGCTTCCTAGTGAGCCACTGGAGGA
FLEnhancer R	ATGATGACCGGTAGCTGTGGAGACCCCATTC
Prom1G F	ATGATGGGTGACCCTGGTGGCTAAGGAG
Prom1G R	CATCATCTCGAGGTTCTTGTCCTCCCC
αEnhancer peak1 F	AAGTGCAAGCTTTGCCCGATTGTTTCAATGCAGA
αEnhancer peak1 R	TGCCAAGGTCACCGATACTCATGGGACAGATAGTCA
αEnhancer peak2 F	CATCTACAAGCTTAGGCCGGAGAGCTGATTCGGCA
αEnhancer peak2 R	GGAAATGGTCACCACAGTCAGTCATCAGTTCCT
βEnhancer F	ATGATGAAGCTTAGGGAAGGGAGGAGG
βEnhancer R	CATCATGGTCACCTTGTCACCAAACCCC
αEnhancer +65 F	ATGATGAAGCTTAGCTGAGGTCTGGGTAGAGT
αEnhancer +65 R	ATGATGGGTGACCAGGTCACATCGACCTGGGT
αEnhancer Δ65 F	GGGCCAGCCAGCCCCTTCTGCCAAGGCTC
αEnhancer Δ65 R	GAGCCTTGGCAGAAGGGGCTGGCTGGCCC
αEnhancer mutERE F	CTGGGCACCCAGATCAATGTGATCTCTCTGCCT
αEnhancer mutERE R	AGGCAGAGAGATCACATTGATCTGGGTGCCCAG
Primers for ChIP qPCR, ATAC-qPCR and DNASE I HS-qPCR
Control region F	TGCATAAATCAAATGCCCATA
Control region R	GCAAAGGTGATTTGCAGAAA
FL Enhancer F	CGTGTGCGCTTTGAGATAAA
FL Enhancer R	GGGCTGAACCTCTAGCCTTG
PromPit F	CTTCCCCACTGAGGCTTTCT
PromPit R	CACCAGACCAGATGGCTTTT
EnhAlpha F	ATAAGACGGTCACAGTGGCA
EnhAlpha R	CCTATGCCTGAGATGGGGAC
EnhBeta F	AGGGATTAGAGGGCCAAGAG
EnhBeta R	GGGTCACTCATCTGCTTTCC
Primers used for bisulfite converted DNA amplification
Sf1 alpha MethylF1	TTGGTTAAAAGGAAAATGGAGTA
Sf1 alpha MethylR1	CCAAAAAAAAACCCAACAAA
Sf1 Leydig MethylF1	GAGGAAAAGTTAGTAGGTTTAAT
Sf1 Leydig MethylR1	CTAATAATAAAAAAAACCCCC
SfProPit51	TTGAAAAGTTATTTGGTTTGGTGTA
RSfProPit31	AAACACCCACTCCAACCCTATATT
Primers used for gRNAs
gRNA α enhancer 1 F	caccGCCACTGTGACCGTCTTAT
gRNA α enhancer 1 R	aaacATAAGACGGTCACAGTGGC
gRNA α enhancer 2 F	caccGAGAATGCTCAACCCTGCT
gRNA α enhancer 2 R	aaacAGCAGGGTTGAGCATTCTC
gRNA α enhancer 3 F	caccGAGCGCATGACCAGGTGAA
gRNA α enhancer 3 R	aaacTTCACCTGGTCATGCGCTC
gRNA α enhancer 4 F	caccGATCAGGAAATGATGGTTG
gRNA α enhancer 4 R	aaacCAACCATCATTTCCTGATC
gRNA β enhancer 1 F	caccGAGCTGGGCCTGAGTCGTA
gRNA β enhancer 1 R	aaacTACGACTCAGGCCCAGCTC
gRNA β enhancer 2 F	caccGTAGGCTCCGAGGGCTGGG
gRNA β enhancer 2 R	aaacCCCAGCCCTCGGAGCCTAC
DeltaERE aEnh 1 F	caccGCTGCAGGGCTGGGCACCC
DeltaERE aEnh 1 R	aaacGGGTGCCCAGCCCTGCAGC
DeltaERE aEnh 2 F	caccGCCTTGGCAGAAGGCAGAG
DeltaERE aEnh 2 R	aaacCTCTGCCTTCTGCCAAGGC
gRNA FL enhancer 1 F	caccGGTATTCTCATCTACGAGT
gRNA FL enhancer 1 R	aaacACTCGTAGATGAGAATACC
gRNA FL enhancer 2 F	caccGCTACTTCTCAAGACGGAG
gRNA FL enhancer 2 R	aaacCTCCGTCTTGAGAAGTAGC
gRNA FL enhancer 3 F	caccGGTCTTCCTTACCATTAGC
gRNA FL enhancer 3 R	aaacGCTAATGGTAAGGAAGACC
gRNA FL enhancer 4 F	caccGTAAGCTCAGCTTCGACGC
gRNA FL enhancer 4 R	aaacGCGTCGAAGCTGAGCTTAC
Primers used for qRT-PCR
mGapdh F	AAATGGTGAAGGTCGGTGTG
mGapdh R	GTCGTTGATGGCAACAATCTC
mNr5a1 F	TTACACGTGCACCGAGAGTC
mNr5a1 R	TGCTTTCTTCTGCTGCTTCA
mEsr1 F	TCCCATATCCGGCACATGAG
mEsr1 R	CATCCAACATCTCCAGGAGC
mEsr2 F	GTCAGGCACATCAGTAACAA
mEsr2 R	GGGAGCCCTCTTTGCTCTTA
mSts F	AGCACGAGTTCCTGTTCCACT
mSts R	AAGTTGGGCGTGAAGTAGAAGGC
mCyp19a1 F	TACTTCATGTTACTTCTCGTCGC
mCyp19a1 R	TATCCTCGATCTTTATGTCTCTGTCAC
Primers used for 3C
3C Ce	TCTCGAAGCTGATCAGTGCA
3C FL	CACAGAAGGGCAAGCAATGT
3C 1G	AACTGGACTAGCAAACGGGA
3C α enh	GGAGTATGAGAGGGCAGGAC
3C Ci	CCATTTGTTTCTGGCAGGTT
